# Supplementary material for: Near-infrared light-triggered NO release for spinal cord injury repair
Source: Sci Adv. 2020 Sep 25;6(39):eabc3513. doi: 10.1126/sciadv.abc3513 (PMC7518874; doi:10.1126/sciadv.abc3513)
Supplement: Supplementary file 2 — Movies S1 to S5 [file sciadv.abc3513_movies_s1_to_s5.zip]

Archive with 5 entries (5 files):
- abc3513_movie_s1.mp4
- abc3513_movie_s2.mp4
- abc3513_movie_s3.mp4
- abc3513_movie_s4.mp4
- abc3513_movie_s5.mp4
